# Supplementary material for: Intimate partner violence types are differentially associated with substance use among young, urban, sexual minority men of color
Source: PLoS One. 2024 Sep 6;19(9):e0309958. doi: 10.1371/journal.pone.0309958 (PMC11379297; doi:10.1371/journal.pone.0309958)
Supplement: S1 Data — (CSV) [file pone.0309958.s001.csv]

w5_substance_nonrx_mj_6mos	w5_substance_nonrx_cocaine_6mos	w5_substance_nonrx_poppers_6mos	w5_hivstatus	w5_foodsecurityscore2	w5_race	w5_substance_tobacco_6mo	w5_ipv_vic_bin	w5_ipv_perp_bin	w5_ipvv_d1_bin	w5_ipvv_d2_bin	w5_ipvv_d3_bin	w5_ipvv_d4_bin	w5_sexidentity	w5_ipvp_d1_bin	w5_ipvp_d2_bin	w5_ipvp_d3_bin	w5_ipvp_d4_bin	w5_actual_age_int	w5_anybingedrink_6mos	w5_unemployed
Checked	Checked	Checked	HIV Positive	Food Insecurity	Hispanic	Tobacco use in last 6 months	1	1	1	0	0	1	1	1	0	0	0	26	0	1
Checked	Unchecked	Unchecked	HIV Negative	Food Insecurity	Mixed	No any tobacco use in last 6 months	1	1	0	0	0	1	1	1	1	0	0	24	0	1
Unchecked	Unchecked	Unchecked	HIV Positive	Food Insecurity	Hispanic	No any tobacco use in last 6 months	1	0	1	0	0	0	1	0	0	0	0	22	0	1
Unchecked	Checked	Unchecked	HIV Negative	Hunger	Hispanic	No any tobacco use in last 6 months	1	1	1	1	0	1	1	1	1	0	0	26	0	1
Checked	Unchecked	Unchecked	HIV Negative	Food Security	Hispanic	No any tobacco use in last 6 months	1	1	1	1	1	1	1	0	1	0	0	21	0	1
Checked	Checked	Checked	HIV Positive	Food Insecurity	Mixed	No any tobacco use in last 6 months	1	0	1	0	0	0	1	0	0	0	0	25	0	1
Unchecked	Checked	Unchecked	HIV Negative	Hunger	Mixed	Tobacco use in last 6 months	1	1	1	1	0	0	1	0	0	0	1	26	1	1
Checked	Unchecked	Unchecked	HIV Negative	Food Insecurity	Black	Tobacco use in last 6 months	1	1	1	1	1	1	3	1	0	1	1	21	1	1
Checked	Unchecked	Unchecked	HIV Negative	Food Security	Mixed	Tobacco use in last 6 months	1	1	1	1	0	0	1	1	1	0	1	19	1	1
Checked	Checked	Checked	HIV Negative	Food Security	Hispanic	Tobacco use in last 6 months	1	0	1	0	0	0	1	0	0	0	0	24	1	1
Checked	Unchecked	Unchecked	HIV Negative	Food Insecurity	Hispanic	No any tobacco use in last 6 months	1	1	0	1	0	0	1	0	1	0	0	25	0	0
Checked	Unchecked	Checked	HIV Negative	Food Insecurity	Black	Tobacco use in last 6 months	1	0	0	0	0	1	2	0	0	0	0	26	0	1
Checked	Unchecked	Unchecked	HIV Negative	Food Security	Mixed	No any tobacco use in last 6 months	1	0	1	0	0	0	1	0	0	0	0	26	0	1
Checked	Checked	Checked	HIV Negative	Food Insecurity	Mixed	Tobacco use in last 6 months	1	1	1	1	1	1	1	0	1	0	0	23	1	0
Checked	Unchecked	Checked	HIV Positive	Food Security	Black	Tobacco use in last 6 months	1	1	0	0	1	0	1	1	0	0	0	24	0	1
Checked	Unchecked	Checked	HIV Negative	Food Insecurity	Hispanic	Tobacco use in last 6 months	1	0	0	0	0	0	1	0	0	0	0	27	1	0
Checked	Unchecked	Checked	HIV Negative	Hunger	Hispanic	No any tobacco use in last 6 months	1	1	1	0	1	1	1	1	1	1	1	25	1	0
Checked	Unchecked	Checked	HIV Negative	Food Insecurity	Hispanic	No any tobacco use in last 6 months	0	0	0	0	0	0	1	0	0	0	0	22	1	1
Unchecked	Unchecked	Unchecked	HIV Negative	Food Security	Hispanic	No any tobacco use in last 6 months	1	1	0	1	1	1	3	0	1	0	0	25	0	0
Unchecked	Unchecked	Unchecked	HIV Negative	Hunger	Black	No any tobacco use in last 6 months	1	0	1	0	0	0	2	0	0	0	0	26	0	1
Checked	Checked	Checked	HIV Negative	Food Insecurity	Mixed	Tobacco use in last 6 months	1	0	0	0	0	1	1	0	0	0	0	24	0	0
Unchecked	Checked	Checked	HIV Positive	Food Security	Black	No any tobacco use in last 6 months	1	0	1	0	0	1	1	0	0	0	0	22	1	1
Unchecked	Unchecked	Unchecked	HIV Negative	Food Security	Hispanic	No any tobacco use in last 6 months	0	1	0	0	0	0	1	0	0	0	1	26	1	1
Checked	Checked	Checked	HIV Negative	Hunger	Mixed	No any tobacco use in last 6 months	1	1	1	0	0	1	1	1	0	0	1	26	1	0
Checked	Checked	Checked	HIV Negative	Food Insecurity	Mixed	Tobacco use in last 6 months	0	0	0	0	0	0	1	0	0	0	0	26	1	1
Checked	Unchecked	Unchecked	HIV Negative	Hunger	Hispanic	Tobacco use in last 6 months	1	0	1	0	0	0	1	0	0	0	0	25	1	0
Checked	Checked	Checked	HIV Negative	Food Insecurity	Black	Tobacco use in last 6 months	1	1	0	0	0	1	1	1	1	0	1	26	1	0
Checked	Checked	Checked	HIV Negative	Food Security	Mixed	Tobacco use in last 6 months	1	1	1	0	1	1	1	0	1	0	0	22	1	0
Checked	Unchecked	Checked	HIV Positive	Hunger	Mixed	No any tobacco use in last 6 months	0	1	0	0	0	0	1	0	0	0	0	26	1	1
Checked	Unchecked	Unchecked	HIV Negative	Food Security	Hispanic	Tobacco use in last 6 months	1	0	1	1	0	1	1	0	0	0	0	26	0	0
Checked	Unchecked	Unchecked	HIV Negative	Hunger	Hispanic	Tobacco use in last 6 months	0	0	0	0	0	0	2	0	0	0	0	21	0	1
Unchecked	Checked	Unchecked	HIV Negative	Food Security	Hispanic	Tobacco use in last 6 months	0	0	0	0	0	0	1	0	0	0	0	25	1	1
Unchecked	Unchecked	Unchecked	HIV Negative	Hunger	Mixed	No any tobacco use in last 6 months	1	0	0	0	0	1	3	0	0	0	0	23	0	0
Checked	Unchecked	Unchecked	HIV Negative	Food Insecurity	Black	No any tobacco use in last 6 months	1	0	1	0	0	1	2	0	0	0	0	26	1	0
Unchecked	Unchecked	Unchecked	HIV Negative	Food Security	Mixed	No any tobacco use in last 6 months	1	0	0	1	0	1	1	0	0	0	0	27	0	0
Unchecked	Unchecked	Unchecked	HIV Negative	Hunger	Mixed	No any tobacco use in last 6 months	0	0	0	0	0	0	1	0	0	0	0	21	0	1
Unchecked	Unchecked	Unchecked	HIV Positive	Food Insecurity	Black	No any tobacco use in last 6 months	0	0	0	0	0	0	1	0	0	0	0	25	0	1
Checked	Unchecked	Unchecked	HIV Negative	Food Security	Mixed	No any tobacco use in last 6 months	0	0	0	0	0	0	1	0	0	0	0	20	0	1
Checked	Unchecked	Unchecked	HIV Negative	Food Security	Black	Tobacco use in last 6 months	1	1	0	1	0	0	2	0	1	1	1	24	0	0
Unchecked	Unchecked	Unchecked	HIV Negative	Food Security	Black	No any tobacco use in last 6 months	0	1	0	0	0	0	1	1	0	0	1	25	1	1
Checked	Checked	Checked	HIV Negative	Food Insecurity	Hispanic	Tobacco use in last 6 months	0	0	0	0	0	0	1	0	0	0	0	21	1	0
Checked	Unchecked	Checked	HIV Negative	Hunger	Black	No any tobacco use in last 6 months	1	0	0	1	1	1	1	0	0	0	0	26	0	0
Checked	Unchecked	Unchecked	HIV Negative	Food Security	Black	No any tobacco use in last 6 months	1	0	1	0	0	0	1	0	0	0	0	26	0	0
Checked	Unchecked	Unchecked	HIV Positive	Food Security	Hispanic	Tobacco use in last 6 months	0	1	0	0	0	0	1	0	1	0	0	26	1	0
Checked	Checked	Checked	HIV Positive	Hunger	Black	Tobacco use in last 6 months	0	0	0	0	0	0	1	0	0	0	0	27	0	1
Checked	Unchecked	Unchecked	HIV Negative	Food Insecurity	Mixed	No any tobacco use in last 6 months	0	0	0	0	0	0	3	0	0	0	0	22	0	0
Checked	Unchecked	Unchecked	HIV Negative	Food Security	Black	Tobacco use in last 6 months	0	0	0	0	0	0	1	0	0	0	0	27	1	1
Checked	Unchecked	Checked	HIV Negative	Hunger	Hispanic	Tobacco use in last 6 months	0	0	0	0	0	0	2	0	0	0	0	19	1	0
Unchecked	Unchecked	Unchecked	HIV Positive	Food Insecurity	Black	No any tobacco use in last 6 months	0	1	0	0	0	0	1	0	1	0	0	27	1	0
Checked	Unchecked	Checked	HIV Positive	Food Security	Mixed	Tobacco use in last 6 months	0	1	0	0	0	0	1	0	1	0	0	26	1	0
Checked	Unchecked	Unchecked	HIV Negative	Food Security	Hispanic	No any tobacco use in last 6 months	0	0	0	0	0	0	1	0	0	0	0	26	1	0
Checked	Unchecked	Checked	HIV Negative	Hunger	Mixed	Tobacco use in last 6 months	0	0	0	0	0	0	1	0	0	0	0	25	1	0
Unchecked	Unchecked	Unchecked	HIV Positive	Food Insecurity	Black	No any tobacco use in last 6 months	0	0	0	0	0	0	1	0	0	0	0	26	1	0
Checked	Unchecked	Unchecked	HIV Negative	Food Security	Mixed	Tobacco use in last 6 months	0	0	0	0	0	0	1	0	0	0	0	22	0	0
Unchecked	Unchecked	Unchecked	HIV Positive	Hunger	Black	No any tobacco use in last 6 months	0	0	0	0	0	0	1	0	0	0	0	23	0	0
Checked	Unchecked	Unchecked	HIV Negative	Food Security	Black	No any tobacco use in last 6 months	0	0	0	0	0	0	1	0	0	0	0	26	0	0
Checked	Unchecked	Checked	HIV Negative	Food Security	Black	No any tobacco use in last 6 months	0	0	0	0	0	0	1	0	0	0	0	26	1	1
Unchecked	Unchecked	Unchecked	HIV Negative	Food Security	Hispanic	No any tobacco use in last 6 months	0	1	0	0	0	0	1	0	1	0	0	24	0	0
Unchecked	Unchecked	Unchecked	HIV Negative	Food Security	Hispanic	No any tobacco use in last 6 months	0	0	0	0	0	0	2	0	0	0	0	26	0	0
Unchecked	Unchecked	Unchecked	HIV Negative	Food Security	Hispanic	No any tobacco use in last 6 months	0	0	0	0	0	0	1	0	0	0	0	25	1	0
Checked	Unchecked	Unchecked	HIV Negative	Food Insecurity	Hispanic	Tobacco use in last 6 months	0	0	0	0	0	0	1	0	0	0	0	26	1	0
Unchecked	Unchecked	Unchecked	HIV Negative	Food Security	Black	Tobacco use in last 6 months	1	1	0	1	0	0	1	0	0	0	1	24	1	0
Unchecked	Unchecked	Unchecked	HIV Negative	Food Security	Mixed	No any tobacco use in last 6 months	0	0	0	0	0	0	3	0	0	0	0	22	1
Checked	Unchecked	Unchecked	HIV Negative	Food Security	Hispanic	No any tobacco use in last 6 months	0	0	0	0	0	0	1	0	0	0	0	26	0	0
Checked	Unchecked	Checked	HIV Negative	Food Insecurity	Hispanic	No any tobacco use in last 6 months	0	0	0	0	0	0	1	0	0	0	0	25	0	1
Unchecked	Unchecked	Unchecked	HIV Negative	Food Security	Black	No any tobacco use in last 6 months	0	0	0	0	0	0	1	0	0	0	0	22	1	0
Checked	Unchecked	Unchecked	HIV Negative	Food Security	Hispanic	Tobacco use in last 6 months	1	1	0	0	0	1	1	0	1	0	0	24	0	0
Checked	Unchecked	Unchecked	HIV Negative	Food Security	Black	No any tobacco use in last 6 months	0	0	0	0	0	0	1	0	0	0	0	22	0	1
Checked	Unchecked	Unchecked	HIV Negative	Food Insecurity	Mixed	No any tobacco use in last 6 months	0	0	0	0	0	0	1	0	0	0	0	24	1	1
Unchecked	Unchecked	Unchecked	HIV Negative	Food Security	Hispanic	No any tobacco use in last 6 months	0	0	0	0	0	0	2	0	0	0	0	25	1	0
Checked	Unchecked	Unchecked	HIV Negative	Food Security	Hispanic	No any tobacco use in last 6 months	0	0	0	0	0	0	1	0	0	0	0	20	0	0
Checked	Unchecked	Unchecked	HIV Negative	Food Insecurity	Hispanic	No any tobacco use in last 6 months	1	1	0	1	0	0	1	0	1	0	1	27	0	0
Checked	Unchecked	Checked	HIV Negative	Food Security	Hispanic	Tobacco use in last 6 months	0	0	0	0	0	0	1	0	0	0	0	25	1	0
Checked	Checked	Unchecked	HIV Negative	Food Security	Hispanic	Tobacco use in last 6 months	0	0	0	0	0	0	3	0	0	0	0	20	1	0
Checked	Unchecked	Unchecked	HIV Negative	Hunger	Black	No any tobacco use in last 6 months	0	0	0	0	0	0	3	0	0	0	0	20	0	0
Checked	Unchecked	Unchecked	HIV Negative	Food Security	Black	No any tobacco use in last 6 months	0	0	0	0	0	0	1	0	0	0	0	26	1	0
Unchecked	Unchecked	Unchecked	HIV Negative	Food Security	Mixed	No any tobacco use in last 6 months	0	0	0	0	0	0	1	0	0	0	0	22	0	0
Unchecked	Unchecked	Unchecked	HIV Negative	Food Security	Mixed	No any tobacco use in last 6 months	1	1	0	1	0	1	1	0	1	0	1	27	1	0
Checked	Checked	Checked	HIV Negative	Food Security	Mixed	Tobacco use in last 6 months	1	0	1	0	0	0	3	0	0	0	0	24	1	0
Unchecked	Unchecked	Unchecked	HIV Negative	Food Security	Hispanic	No any tobacco use in last 6 months	0	0	0	0	0	0	1	0	0	0	0	24	0	0
Checked	Unchecked	Unchecked	HIV Negative	Food Security	Hispanic	No any tobacco use in last 6 months	0	1	0	0	0	0	2	0	1	0	0	23	0	0
Checked	Unchecked	Unchecked	HIV Positive	Food Security	Black	No any tobacco use in last 6 months	0	0	0	0	0	0	1	0	0	0	0	24	0	0
Checked	Unchecked	Unchecked	HIV Negative	Food Security	Hispanic		0	0	0	0	0	0	2	0	0	0	0	26	0	0
Checked	Unchecked	Unchecked	HIV Negative	Food Security	Hispanic	No any tobacco use in last 6 months	0	0	0	0	0	0	1	0	0	0	0	23	0	0
Unchecked	Unchecked	Unchecked	HIV Negative	Food Security	Hispanic	No any tobacco use in last 6 months	0	0	0	0	0	0	1	0	0	0	0	27	0	0
Checked	Unchecked	Unchecked	HIV Negative	Food Security	Mixed	Tobacco use in last 6 months	0	0	0	0	0	0	1	0	0	0	0	27	0	0
Checked	Unchecked	Unchecked	HIV Negative	Food Insecurity	Black	No any tobacco use in last 6 months	0	0	0	0	0	0	1	0	0	0	0	26	0	0
Unchecked	Unchecked	Unchecked	HIV Negative	Food Security	Hispanic	No any tobacco use in last 6 months	0	0	0	0	0	0	1	0	0	0	0	21	0	0
Checked	Unchecked	Unchecked	HIV Negative	Food Security	Hispanic	No any tobacco use in last 6 months	0	0	0	0	0	0	1	0	0	0	0	24	0	0
Checked	Unchecked	Unchecked	HIV Negative	Food Security	Mixed	No any tobacco use in last 6 months	0	0	0	0	0	0	1	0	0	0	0	24	0	0
Checked	Unchecked	Unchecked	HIV Negative	Food Security	Mixed	Tobacco use in last 6 months	0	0	0	0	0	0	2	0	0	0	0	22	1	0
Checked	Unchecked	Checked	HIV Negative	Food Security	Black	No any tobacco use in last 6 months	0	0	0	0	0	0	1	0	0	0	0	25	1	0
Checked	Unchecked	Unchecked	HIV Negative	Food Security	Hispanic	No any tobacco use in last 6 months	0	0	0	0	0	0	1	0	0	0	0	22	0	0
Unchecked	Unchecked	Unchecked	HIV Negative	Food Security	Mixed	No any tobacco use in last 6 months	0	0	0	0	0	0	1	0	0	0	0	22	0	0
Checked	Unchecked	Checked	HIV Positive	Food Security	Hispanic	Tobacco use in last 6 months	0	0	0	0	0	0	1	0	0	0	0	23	0	0
Checked	Checked	Unchecked	HIV Negative	Food Security	Hispanic	Tobacco use in last 6 months	0	0	0	0	0	0	1	0	0	0	0	24	1	0
Checked	Unchecked	Unchecked	HIV Negative	Food Security	Mixed	Tobacco use in last 6 months	0	0	0	0	0	0	3	0	0	0	0	24	0	0
Unchecked	Unchecked	Unchecked	HIV Negative	Food Security	Mixed	No any tobacco use in last 6 months	0	0	0	0	0	0	3	0	0	0	0	21	0	0
Checked	Unchecked	Checked	HIV Negative	Food Security	Hispanic	No any tobacco use in last 6 months	0	0	0	0	0	0	2	0	0	0	0	24	1	0
Unchecked	Unchecked	Unchecked	HIV Negative	Food Security	Mixed	No any tobacco use in last 6 months	0	0	0	0	0	0	1	0	0	0	0	27	0
Unchecked	Unchecked	Unchecked	HIV Negative	Food Security	Mixed	No any tobacco use in last 6 months	0	0	0	0	0	0	1	0	0	0	0	27	0	0
Checked	Checked	Unchecked	HIV Negative	Hunger	Hispanic	No any tobacco use in last 6 months	0	0	0	0	0	0	2	0	0	0	0	26	1	0
Checked	Unchecked	Unchecked	HIV Negative	Food Security	Mixed	No any tobacco use in last 6 months	0	0	0	0	0	0	1	0	0	0	0	26	0	0
Checked	Unchecked	Unchecked	HIV Positive	Food Security	Mixed	Tobacco use in last 6 months	0	0	0	0	0	0	1	0	0	0	0	26	0	1
Checked	Unchecked	Unchecked	HIV Negative	Food Security	Mixed	No any tobacco use in last 6 months	0	0	0	0	0	0	2	0	0	0	0	19	0	0
Unchecked	Unchecked	Unchecked	HIV Positive	Food Security	Hispanic	Tobacco use in last 6 months	1	1	1	1	0	0	1	1	1	0	0	26	1	0
Checked	Unchecked	Unchecked	HIV Positive	Food Security	Hispanic	Tobacco use in last 6 months	0	0	0	0	0	0	1	0	0	0	0	24	1
Checked	Checked	Checked	HIV Negative	Food Security	Hispanic	Tobacco use in last 6 months	0	0	0	0	0	0	1	0	0	0	0	25	1	0
Checked	Checked	Unchecked	HIV Negative	Food Insecurity	Hispanic	Tobacco use in last 6 months	0	0	0	0	0	0	3	0	0	0	0	22	1	0
Checked	Unchecked	Unchecked	HIV Negative	Food Security	Mixed	No any tobacco use in last 6 months	0	0	0	0	0	0	1	0	0	0	0	25	0	0
Checked	Unchecked	Checked	HIV Negative	Food Insecurity	Black	No any tobacco use in last 6 months	0	0	0	0	0	0	1	0	0	0	0	21	0	0
Checked	Unchecked	Checked	HIV Positive	Hunger	Hispanic	Tobacco use in last 6 months	0	0	0	0	0	0	1	0	0	0	0	24	1	0
Checked	Unchecked	Checked	HIV Positive	Hunger	Mixed	No any tobacco use in last 6 months	0	0	0	0	0	0	1	0	0	0	0	23	1	0
Unchecked	Checked	Checked	HIV Negative	Food Security	Hispanic	No any tobacco use in last 6 months	0	0	0	0	0	0	1	0	0	0	0	23	1	0
Checked	Unchecked	Unchecked	HIV Negative	Food Security	Hispanic	Tobacco use in last 6 months	1	1	0	0	0	1	1	0	0	0	1	22	1	1
Checked	Checked	Unchecked	HIV Negative	Food Security	Hispanic	Tobacco use in last 6 months	0	0	0	0	0	0	2	0	0	0	0	26	1	0
Checked	Unchecked	Unchecked	HIV Positive	Food Insecurity	Hispanic	No any tobacco use in last 6 months	1	0	1	0	0	1	1	0	0	0	0	26	1	0
Checked	Unchecked	Unchecked	HIV Negative	Food Security	Mixed	No any tobacco use in last 6 months	0	0	0	0	0	0	1	0	0	0	0	20	1	0
Checked	Unchecked	Unchecked	HIV Negative	Food Security	Hispanic	No any tobacco use in last 6 months	1	0	1	0	0	0	1	0	0	0	0	23	0	0
Unchecked	Unchecked	Unchecked	HIV Positive	Food Security	Hispanic	No any tobacco use in last 6 months	0	0	0	0	0	0	1	0	0	0	0	20	0	0
Unchecked	Unchecked	Unchecked	HIV Positive	Hunger	Mixed	No any tobacco use in last 6 months	0	0	0	0	0	0	1	0	0	0	0	23	0	0
Checked	Checked	Checked	HIV Negative	Food Security	Black	Tobacco use in last 6 months	0	0	0	0	0	0	2	0	0	0	0	25	0	0
Unchecked	Unchecked	Unchecked	HIV Negative	Food Security	Hispanic	No any tobacco use in last 6 months	0	0	0	0	0	0	1	0	0	0	0	25	0	0
Checked	Unchecked	Unchecked	HIV Negative	Food Security	Hispanic	Tobacco use in last 6 months	0	0	0	0	0	0	1	0	0	0	0	21	0	0
Checked	Unchecked	Checked	HIV Negative	Food Security	Hispanic	No any tobacco use in last 6 months	0	0	0	0	0	0	1	0	0	0	0	24	1	1
Checked	Unchecked	Unchecked	HIV Negative	Food Security	Mixed	No any tobacco use in last 6 months	0	0	0	0	0	0	1	0	0	0	0	21	1	0
Unchecked	Unchecked	Unchecked	HIV Negative	Food Insecurity	Hispanic	No any tobacco use in last 6 months	0	0	0	0	0	0	1	0	0	0	0	26	0	0
Checked	Unchecked	Unchecked	HIV Negative	Food Security	Black	No any tobacco use in last 6 months	0	0	0	0	0	0	1	0	0	0	0	21	0	0
Checked	Checked	Checked	HIV Negative	Hunger	Hispanic	Tobacco use in last 6 months	0	0	0	0	0	0	1	0	0	0	0	23	1	0
Checked	Unchecked	Unchecked	HIV Negative	Hunger	Black	Tobacco use in last 6 months	0	0	0	0	0	0	1	0	0	0	0	23	0	0
Unchecked	Unchecked	Unchecked	HIV Negative	Food Security	Hispanic	Tobacco use in last 6 months	1	1	1	1	1	1	1	1	0	0	0	26	0	1
Checked	Unchecked	Unchecked	HIV Negative	Food Security	Mixed	No any tobacco use in last 6 months	0	0	0	0	0	0	1	0	0	0	0	26	0	0
Checked	Checked	Unchecked	HIV Negative	Food Insecurity	Hispanic	Tobacco use in last 6 months	1	1	0	1	0	0	1	0	1	0	0	24	1	0
Checked	Unchecked	Unchecked	HIV Negative	Food Security	Hispanic	No any tobacco use in last 6 months	0	0	0	0	0	0	1	0	0	0	0	24	0	0
Checked	Unchecked	Unchecked	HIV Negative	Food Security	Black	Tobacco use in last 6 months	0	0	0	0	0	0	1	0	0	0	0	25	1	0
Checked	Checked	Unchecked	HIV Negative	Food Security	Hispanic	Tobacco use in last 6 months	1	0	0	0	1	1	1	0	0	0	0	24	1	0
Unchecked	Unchecked	Unchecked	HIV Negative	Food Security	Hispanic	No any tobacco use in last 6 months	0	0	0	0	0	0	2	0	0	0	0	22	1	0
Checked	Unchecked	Unchecked	HIV Negative	Food Insecurity	Mixed	Tobacco use in last 6 months	0	0	0	0	0	0	1	0	0	0	0	26	1	0
Checked	Unchecked	Unchecked	HIV Negative	Food Security	Hispanic	No any tobacco use in last 6 months	0	0	0	0	0	0	1	0	0	0	0	22	0
Checked	Unchecked	Unchecked	HIV Negative	Food Security	Hispanic	No any tobacco use in last 6 months	0	0	0	0	0	0	1	0	0	0	0	25	1	0
Checked	Unchecked	Unchecked	HIV Negative	Food Security	Hispanic	Tobacco use in last 6 months	0	0	0	0	0	0	1	0	0	0	0	26	0	0
Checked	Unchecked	Unchecked	HIV Positive	Food Security	Black	No any tobacco use in last 6 months	0	0	0	0	0	0	1	0	0	0	0	27	1	0
Checked	Unchecked	Unchecked	HIV Negative	Food Insecurity	Mixed	Tobacco use in last 6 months	1	0	0	1	1	0	1	0	0	0	0	24	0	0
Unchecked	Unchecked	Unchecked	HIV Positive	Food Insecurity	Black	No any tobacco use in last 6 months	0	0	0	0	0	0	1	0	0	0	0	22	0	0
Checked	Unchecked	Unchecked	HIV Negative	Food Security	Hispanic	No any tobacco use in last 6 months	1	1	1	1	0	1	1	1	0	0	1	20	0	0
Unchecked	Unchecked	Unchecked	HIV Negative	Hunger	Hispanic	No any tobacco use in last 6 months	0	0	0	0	0	0	1	0	0	0	0	24	0	0
Checked	Unchecked	Unchecked	HIV Negative	Food Security	Hispanic	No any tobacco use in last 6 months	0	0	0	0	0	0	1	0	0	0	0	24	1	0
Checked	Unchecked	Checked	HIV Negative	Food Security	Hispanic	No any tobacco use in last 6 months	0	0	0	0	0	0	1	0	0	0	0	26	1	0
Unchecked	Unchecked	Checked	HIV Negative	Food Security	Hispanic	No any tobacco use in last 6 months	0	0	0	0	0	0	1	0	0	0	0	23	0	0
Checked	Unchecked	Unchecked	HIV Negative	Hunger	Mixed	Tobacco use in last 6 months	1	1	1	1	0	0	1	1	1	0	1	25	1	1
Checked	Unchecked	Unchecked	HIV Negative	Food Security	Hispanic	Tobacco use in last 6 months	0	0	0	0	0	0	1	0	0	0	0	21	0	0
Checked	Unchecked	Unchecked	HIV Negative	Food Security	Hispanic	No any tobacco use in last 6 months	1	1	0	1	1	0	1	0	1	0	0	22	0	0
Checked	Unchecked	Checked	HIV Negative	Food Security	Hispanic	Tobacco use in last 6 months	0	1	0	0	0	0	1	0	1	0	0	25	1	0
Checked	Unchecked	Unchecked	HIV Negative	Food Security	Hispanic	No any tobacco use in last 6 months	0	0	0	0	0	0	1	0	0	0	0	27	1	0
Checked	Unchecked	Unchecked	HIV Negative	Food Security	Hispanic	No any tobacco use in last 6 months	0	0	0	0	0	0	3	0	0	0	0	24	0	0
Checked	Unchecked	Unchecked	HIV Negative	Food Security	Hispanic	No any tobacco use in last 6 months	0	0	0	0	0	0	1	0	0	0	0	23	0	0
Unchecked	Unchecked	Unchecked	HIV Negative	Food Security	Hispanic	No any tobacco use in last 6 months	0	0	0	0	0	0	2	0	0	0	0	25	0	0
Unchecked	Unchecked	Unchecked	HIV Negative	Food Security	Mixed	No any tobacco use in last 6 months	0	0	0	0	0	0		0	0	0	0	26	0
Checked	Unchecked	Unchecked	HIV Negative	Food Security	Hispanic	No any tobacco use in last 6 months	0	0	0	0	0	0	1	0	0	0	0	22	1	0
Checked	Unchecked	Checked	HIV Negative	Food Security	Hispanic	No any tobacco use in last 6 months	0	0	0	0	0	0	1	0	0	0	0	26	0	0
Unchecked	Unchecked	Unchecked	HIV Negative	Food Security	Hispanic	No any tobacco use in last 6 months	0	0	0	0	0	0	1	0	0	0	0	18	0	0
Checked	Unchecked	Checked	HIV Negative	Food Insecurity	Hispanic	Tobacco use in last 6 months	0	0	0	0	0	0	2	0	0	0	0	24	1	0
Checked	Unchecked	Unchecked	HIV Negative	Food Insecurity	Mixed	No any tobacco use in last 6 months	1	0	1	0	0	0	1	0	0	0	0	21	1	0
Checked	Unchecked	Unchecked	HIV Negative	Food Security	Hispanic	No any tobacco use in last 6 months	0	0	0	0	0	0	1	0	0	0	0	25	0	0
Unchecked	Unchecked	Unchecked	HIV Negative	Food Security	Hispanic	No any tobacco use in last 6 months	0	0	0	0	0	0	1	0	0	0	0	26	1	0
Checked	Unchecked	Unchecked	HIV Negative	Food Security	Hispanic	Tobacco use in last 6 months	0	0	0	0	0	0	3	0	0	0	0	26	0	0
Unchecked	Unchecked	Unchecked	HIV Negative	Food Security	Black	No any tobacco use in last 6 months	0	0	0	0	0	0	1	0	0	0	0	27	1	0
Unchecked	Unchecked	Unchecked	HIV Negative	Food Security	Mixed	Tobacco use in last 6 months	0	0	0	0	0	0	1	0	0	0	0	26	0	0
Checked	Unchecked	Unchecked	HIV Negative	Food Security	Hispanic	No any tobacco use in last 6 months	0	0	0	0	0	0	1	0	0	0	0	26	1	0
Checked	Unchecked	Unchecked	HIV Negative	Food Security	Hispanic	No any tobacco use in last 6 months	0	0	0	0	0	0	1	0	0	0	0	26	1	0
Checked	Unchecked	Checked	HIV Negative	Food Insecurity	Hispanic	Tobacco use in last 6 months	0	0	0	0	0	0	1	0	0	0	0	23	0	0
Checked	Unchecked	Unchecked	HIV Negative	Food Security	Hispanic	No any tobacco use in last 6 months	0	0	0	0	0	0	1	0	0	0	0	25	0	0
Checked	Unchecked	Checked	HIV Positive	Food Security	Hispanic	Tobacco use in last 6 months	0	0	0	0	0	0	1	0	0	0	0	25	0	0
Unchecked	Unchecked	Unchecked	HIV Positive	Food Security	Hispanic	No any tobacco use in last 6 months	0	0	0	0	0	0	1	0	0	0	0	26	0	0
Checked	Unchecked	Checked	HIV Negative	Hunger	Black	Tobacco use in last 6 months	0	0	0	0	0	0	1	0	0	0	0	25	1	0
Checked	Checked	Checked	HIV Negative	Hunger	Hispanic	Tobacco use in last 6 months	1	0	1	0	0	0	1	0	0	0	0	26	0	0
Checked	Unchecked	Checked	HIV Positive	Food Insecurity	Hispanic	No any tobacco use in last 6 months	1	0	1	0	0	0	1	0	0	0	0	24	1	0
Checked	Unchecked	Unchecked	HIV Negative	Food Security	Hispanic		1	0	0	0	0	1	1	0	0	0	0	23	1	0
Checked	Unchecked	Unchecked	HIV Negative	Food Security	Hispanic	No any tobacco use in last 6 months	0	0	0	0	0	0	1	0	0	0	0	21	0	0
Checked	Unchecked	Checked	HIV Negative	Food Security	Hispanic	Tobacco use in last 6 months	0	0	0	0	0	0	1	0	0	0	0	26	1	0
Unchecked	Unchecked	Checked	HIV Negative	Food Security	Hispanic	No any tobacco use in last 6 months	1	1	1	0	0	1	2	1	0	0	0	20	1	0
Checked	Unchecked	Unchecked	HIV Positive	Food Security	Black	No any tobacco use in last 6 months	0	0	0	0	0	0	1	0	0	0	0	21	1	1
Unchecked	Unchecked	Checked	HIV Negative	Hunger	Black	No any tobacco use in last 6 months	1	0	0	0	0	1	1	0	0	0	0	23	0	1
Checked	Unchecked	Unchecked	HIV Negative	Food Security	Black	No any tobacco use in last 6 months	0	0	0	0	0	0	1	0	0	0	0	25	0	0
Unchecked	Unchecked	Unchecked	HIV Negative	Food Security	Hispanic	Tobacco use in last 6 months	0	0	0	0	0	0	1	0	0	0	0	23	0	1
Unchecked	Unchecked	Unchecked	HIV Negative	Food Security	Hispanic	No any tobacco use in last 6 months	0	0	0	0	0	0	1	0	0	0	0	22	0	0
Unchecked	Checked	Unchecked	HIV Negative	Food Security	Hispanic	Tobacco use in last 6 months	0	0	0	0	0	0	3	0	0	0	0	25	1	0
Checked	Checked	Unchecked	HIV Negative	Food Insecurity	Mixed	No any tobacco use in last 6 months	0	0	0	0	0	0	1	0	0	0	0	25	1	0
Checked	Unchecked	Unchecked	HIV Negative	Food Security	Hispanic	No any tobacco use in last 6 months	0	0	0	0	0	0	1	0	0	0	0	24	1	0
Unchecked	Unchecked	Unchecked	HIV Negative	Food Security	Hispanic	No any tobacco use in last 6 months	1	1	1	1	1	1	1	1	1	0	0	21	1	0
Checked	Unchecked	Unchecked	HIV Positive	Food Security	Hispanic	No any tobacco use in last 6 months	0	0	0	0	0	0	1	0	0	0	0	26	1	0
Unchecked	Unchecked	Unchecked	HIV Negative	Food Security	Hispanic	No any tobacco use in last 6 months	0	0	0	0	0	0	1	0	0	0	0	26	0	0
Checked	Checked	Unchecked	HIV Negative	Food Security	Hispanic	No any tobacco use in last 6 months	0	0	0	0	0	0	1	0	0	0	0	22	1	0
Checked	Checked	Checked	HIV Negative	Food Security	Hispanic	Tobacco use in last 6 months	1	0	1	0	0	0	1	0	0	0	0	24	1	1
Checked	Checked	Checked	HIV Negative	Food Security	Hispanic	Tobacco use in last 6 months	0	0	0	0	0	0	1	0	0	0	0	22	1	0
Unchecked	Unchecked	Unchecked	HIV Negative	Hunger	Hispanic	No any tobacco use in last 6 months	0	0	0	0	0	0	1	0	0	0	0	24	0	0
Checked	Unchecked	Unchecked	HIV Positive	Food Security	Hispanic	No any tobacco use in last 6 months	0	0	0	0	0	0	1	0	0	0	0	21	0	0
Checked	Unchecked	Unchecked	HIV Negative	Food Insecurity	Black	No any tobacco use in last 6 months	0	0	0	0	0	0	1	0	0	0	0	26	1	0
Checked	Unchecked	Unchecked	HIV Negative	Food Security	Hispanic	Tobacco use in last 6 months	0	0	0	0	0	0	2	0	0	0	0	25	0	1
Checked	Unchecked	Unchecked	HIV Negative	Food Security	Hispanic	Tobacco use in last 6 months	1	0	0	0	0	1	3	0	0	0	0	22	0	0
Checked	Checked	Checked	HIV Negative	Food Security	Hispanic	Tobacco use in last 6 months	0	0	0	0	0	0	1	0	0	0	0	26	0	0
Unchecked	Unchecked	Unchecked	HIV Negative	Food Security	Hispanic	No any tobacco use in last 6 months	0	0	0	0	0	0	1	0	0	0	0	23	1	0
Checked	Unchecked	Unchecked	HIV Positive	Food Security	Black	No any tobacco use in last 6 months	0	0	0	0	0	0	1	0	0	0	0	23	0	0
Unchecked	Unchecked	Unchecked	HIV Negative	Food Security	Black	No any tobacco use in last 6 months	0	0	0	0	0	0	2	0	0	0	0	27	0	0
Checked	Unchecked	Unchecked	HIV Positive	Food Insecurity	Black	Tobacco use in last 6 months	0	0	0	0	0	0	1	0	0	0	0	24	0	0
Checked	Unchecked	Unchecked	HIV Positive	Food Security	Black	Tobacco use in last 6 months	0	0	0	0	0	0	1	0	0	0	0	26	0	1
Unchecked	Unchecked	Unchecked	HIV Negative	Food Insecurity	Mixed	No any tobacco use in last 6 months	0	0	0	0	0	0	3	0	0	0	0	26	0	1
Checked	Checked	Checked	HIV Negative	Food Security	Hispanic	No any tobacco use in last 6 months	0	0	0	0	0	0	1	0	0	0	0	26	0	0
Checked	Unchecked	Unchecked	HIV Negative	Food Insecurity	Mixed	Tobacco use in last 6 months	0	0	0	0	0	0	1	0	0	0	0	26	0	0
Checked	Unchecked	Unchecked	HIV Negative	Food Security	Hispanic	No any tobacco use in last 6 months	1	1	0	0	0	1	1	0	0	0	1	25	0	0
Checked	Unchecked	Unchecked	HIV Negative	Food Security	Hispanic	No any tobacco use in last 6 months	0	0	0	0	0	0	1	0	0	0	0	26	0	0
Unchecked	Unchecked	Unchecked	HIV Positive	Food Security	Hispanic	No any tobacco use in last 6 months	1	0	1	0	0	1	1	0	0	0	0	22	0	0
Checked	Unchecked	Unchecked	HIV Negative	Food Security	Black	No any tobacco use in last 6 months	0	0	0	0	0	0	1	0	0	0	0	25	1	0
Checked	Unchecked	Unchecked	HIV Negative	Food Security	Hispanic	No any tobacco use in last 6 months	0	0	0	0	0	0	1	0	0	0	0	24	0	0
Unchecked	Unchecked	Unchecked	HIV Positive	Food Security	Hispanic	No any tobacco use in last 6 months	0	0	0	0	0	0	1	0	0	0	0	23	0	0
Checked	Unchecked	Unchecked	HIV Negative	Food Security	Hispanic	No any tobacco use in last 6 months	0	0	0	0	0	0	1	0	0	0	0	26	1	0
Unchecked	Unchecked	Unchecked	HIV Negative	Food Security	Hispanic	No any tobacco use in last 6 months	0	0	0	0	0	0	1	0	0	0	0	21	0	0
Checked	Unchecked	Unchecked	HIV Negative	Food Insecurity	Black	No any tobacco use in last 6 months	0	0	0	0	0	0	1	0	0	0	0	23	0	0
Checked	Checked	Unchecked	HIV Negative	Food Security	Hispanic	No any tobacco use in last 6 months	0	0	0	0	0	0	1	0	0	0	0	25	1	0
Checked	Unchecked	Unchecked	HIV Negative	Food Security	Hispanic	No any tobacco use in last 6 months	0	0	0	0	0	0	1	0	0	0	0	24	0	1
Checked	Unchecked	Checked	HIV Negative	Hunger	Hispanic	Tobacco use in last 6 months	1	0	0	0	1	0	1	0	0	0	0	24	1	0
Checked	Unchecked	Unchecked	HIV Negative	Food Security	Hispanic	Tobacco use in last 6 months	0	0	0	0	0	0	1	0	0	0	0	24	1	0
Unchecked	Unchecked	Unchecked	HIV Negative	Food Security	Hispanic	No any tobacco use in last 6 months	0	0	0	0	0	0	1	0	0	0	0	22	0	0
Checked	Unchecked	Unchecked	HIV Negative	Food Security	Hispanic	Tobacco use in last 6 months	0	0	0	0	0	0	1	0	0	0	0	23	1	0
Checked	Unchecked	Unchecked	HIV Negative	Hunger	Hispanic	No any tobacco use in last 6 months	0	0	0	0	0	0	1	0	0	0	0	23	0	0
Checked	Checked	Unchecked	HIV Negative	Food Insecurity	Hispanic	Tobacco use in last 6 months	0	0	0	0	0	0	3	0	0	0	0	26	1	0
Checked	Unchecked	Unchecked	HIV Negative	Food Insecurity	Hispanic	Tobacco use in last 6 months	0	0	0	0	0	0	1	0	0	0	0	22	0	0
Checked	Unchecked	Unchecked	HIV Negative	Food Security	Mixed	No any tobacco use in last 6 months	0	0	0	0	0	0	2	0	0	0	0	21	0	0
Checked	Unchecked	Checked	HIV Negative	Food Security	Hispanic	Tobacco use in last 6 months	1	0	1	0	0	0	1	0	0	0	0	25	1	1
Checked	Checked	Unchecked	HIV Negative	Food Security	Black	Tobacco use in last 6 months	1	0	1	1	0	0	1	0	0	0	0	26	1	0
Unchecked	Unchecked	Unchecked	HIV Negative	Food Security	Mixed	No any tobacco use in last 6 months	0	0	0	0	0	0	1	0	0	0	0	25	1	0
Unchecked	Checked	Unchecked	HIV Negative	Food Insecurity	Hispanic	Tobacco use in last 6 months	1	1	0	0	0	0	1	0	1	0	0	24	1	0
Checked	Checked	Checked	HIV Negative	Food Security	Hispanic	No any tobacco use in last 6 months	0	0	0	0	0	0	1	0	0	0	0	23	1	0
Unchecked	Unchecked	Unchecked	HIV Negative	Hunger	Hispanic	No any tobacco use in last 6 months	0	0	0	0	0	0	1	0	0	0	0	23	0	1
Checked	Unchecked	Unchecked	HIV Negative	Food Security	Mixed	No any tobacco use in last 6 months	0	1	0	0	0	0	1	0	0	0	1	24	1	0
Checked	Unchecked	Unchecked	HIV Negative	Food Security	Hispanic	Tobacco use in last 6 months	0	0	0	0	0	0	1	0	0	0	0	22	1	0
Checked	Unchecked	Checked	HIV Negative	Food Security	Hispanic	Tobacco use in last 6 months	1	1	1	0	0	0	1	0	0	0	1	22	0	0
Checked	Unchecked	Unchecked	HIV Negative	Hunger	Hispanic	No any tobacco use in last 6 months	0	0	0	0	0	0	1	0	0	0	0	24	0	0
Checked	Unchecked	Unchecked	HIV Negative	Food Security	Black	Tobacco use in last 6 months	0	0	0	0	0	0	1	0	0	0	0	27	1	0
Checked	Unchecked	Unchecked	HIV Negative	Hunger	Mixed	Tobacco use in last 6 months	1	1	1	1	1	1	1	1	1	0	0	22	0	0
Checked	Unchecked	Unchecked	HIV Negative	Food Security	Hispanic	No any tobacco use in last 6 months	1	0	0	0	1	0	1	0	0	0	0	21	0	1
Checked	Checked	Checked	HIV Negative	Food Security	Hispanic	No any tobacco use in last 6 months	0	0	0	0	0	0	1	0	0	0	0	24	1	0
Checked	Unchecked	Unchecked	HIV Negative	Food Security	Black	No any tobacco use in last 6 months	0	0	0	0	0	0	2	0	0	0	0	24	0	0
Unchecked	Unchecked	Unchecked	HIV Negative	Food Security	Mixed	No any tobacco use in last 6 months	0	0	0	0	0	0	1	0	0	0	0	26	0	0
Checked	Unchecked	Unchecked	HIV Negative	Food Security	Black	Tobacco use in last 6 months	0	0	0	0	0	0	2	0	0	0	0	26	0	1
Checked	Unchecked	Unchecked	HIV Negative	Food Insecurity	Black	Tobacco use in last 6 months	0	0	0	0	0	0	1	0	0	0	0	27	1	1
Unchecked	Unchecked	Unchecked	HIV Negative	Food Insecurity	Hispanic	Tobacco use in last 6 months	0	0	0	0	0	0	1	0	0	0	0	22	1	0
Checked	Unchecked	Unchecked	HIV Positive	Food Security	Black	Tobacco use in last 6 months	0	0	0	0	0	0	1	0	0	0	0	24	0	1
Checked	Unchecked	Unchecked	HIV Negative	Food Insecurity	Black	No any tobacco use in last 6 months	0	0	0	0	0	0	1	0	0	0	0	27	1	0
Checked	Unchecked	Unchecked	HIV Negative	Food Security	Hispanic	No any tobacco use in last 6 months	0	0	0	0	0	0	1	0	0	0	0	27	1	0
Checked	Unchecked	Unchecked	HIV Negative	Food Insecurity	Black	Tobacco use in last 6 months	0	0	0	0	0	0	1	0	0	0	0	20	1	1
Checked	Unchecked	Unchecked	HIV Negative	Food Insecurity	Hispanic	No any tobacco use in last 6 months	0	0	0	0	0	0	1	0	0	0	0	25	0	0
Checked	Unchecked	Checked	HIV Negative	Food Security	Hispanic	No any tobacco use in last 6 months	0	0	0	0	0	0	2	0	0	0	0	23	1	1
Unchecked	Unchecked	Unchecked	HIV Positive	Food Security	Black	No any tobacco use in last 6 months	0	0	0	0	0	0	2	0	0	0	0	26	0	0
Unchecked	Unchecked	Unchecked	HIV Positive	Food Security	Hispanic	No any tobacco use in last 6 months	0	0	0	0	0	0	1	0	0	0	0	20	0	0
Checked	Unchecked	Unchecked	HIV Negative	Food Security	Mixed	No any tobacco use in last 6 months	0	0	0	0	0	0	1	0	0	0	0	25	0	0
Checked	Checked	Checked	HIV Negative	Food Security	Hispanic	Tobacco use in last 6 months	0	0	0	0	0	0	1	0	0	0	0	25	1	0
Unchecked	Unchecked	Unchecked	HIV Positive	Food Security	Black	No any tobacco use in last 6 months	0	0	0	0	0	0	3	0	0	0	0	26	0	0
Unchecked	Unchecked	Unchecked	HIV Negative	Food Security	Hispanic	No any tobacco use in last 6 months	0	0	0	0	0	0	1	0	0	0	0	22	0	0
Unchecked	Unchecked	Unchecked	HIV Negative	Food Security	Hispanic	No any tobacco use in last 6 months	0	0	0	0	0	0	1	0	0	0	0	24	0	0
Checked	Checked	Unchecked	HIV Negative	Food Security	Black	Tobacco use in last 6 months	0	0	0	0	0	0	1	0	0	0	0	21	1	0
Checked	Checked	Checked	HIV Negative	Food Security	Hispanic	Tobacco use in last 6 months	0	0	0	0	0	0	1	0	0	0	0	25	1	0
Checked	Unchecked	Unchecked	HIV Negative	Food Security	Hispanic	Tobacco use in last 6 months	0	0	0	0	0	0	1	0	0	0	0	19	0	1
Checked	Unchecked	Unchecked	HIV Negative	Food Security	Hispanic	Tobacco use in last 6 months	0	0	0	0	0	0	1	0	0	0	0	25	1	0
Unchecked	Unchecked	Unchecked	HIV Negative	Food Security	Mixed	No any tobacco use in last 6 months	0	0	0	0	0	0	1	0	0	0	0	24	0	0
Checked	Checked	Unchecked	HIV Negative	Food Insecurity	Hispanic	No any tobacco use in last 6 months	0	0	0	0	0	0	1	0	0	0	0	25	1	0
Unchecked	Checked	Checked	HIV Negative	Hunger	Mixed	Tobacco use in last 6 months	1	1	1	1	1	0	2	1	1	1	1	26	1	0
Checked	Unchecked	Unchecked	HIV Negative	Food Security	Hispanic	No any tobacco use in last 6 months	0	0	0	0	0	0	1	0	0	0	0	25	0	0
Checked	Unchecked	Checked	HIV Negative	Food Security	Hispanic	Tobacco use in last 6 months	0	0	0	0	0	0	1	0	0	0	0	22	1	0
Unchecked	Unchecked	Unchecked	HIV Negative	Food Insecurity	Hispanic	No any tobacco use in last 6 months	0	0	0	0	0	0	1	0	0	0	0	26	0	0
Checked	Checked	Checked	HIV Negative	Food Insecurity	Hispanic	Tobacco use in last 6 months	0	0	0	0	0	0	1	0	0	0	0	25	1	0
Unchecked	Unchecked	Unchecked	HIV Negative	Food Insecurity	Hispanic	Tobacco use in last 6 months	0	0	0	0	0	0	1	0	0	0	0	26	0	0
Unchecked	Unchecked	Checked	HIV Negative	Food Security	Hispanic	No any tobacco use in last 6 months	0	0	0	0	0	0	1	0	0	0	0	24	1	0
Checked	Unchecked	Checked	HIV Negative	Food Security	Hispanic	Tobacco use in last 6 months	1	0	1	0	0	0	1	0	0	0	0	19	1	1
Checked	Checked	Checked	HIV Positive	Food Security	Hispanic	Tobacco use in last 6 months	0	1	0	0	0	0	1	0	1	0	0	25	1	0
Checked	Checked	Checked	HIV Negative	Food Insecurity	Black	Tobacco use in last 6 months	0	0	0	0	0	0	1	0	0	0	0	21	1	1
Checked	Checked	Checked	HIV Negative	Food Security	Hispanic	Tobacco use in last 6 months	0	0	0	0	0	0	1	0	0	0	0	26	1	0
Checked	Unchecked	Unchecked	HIV Negative	Food Insecurity	Hispanic	No any tobacco use in last 6 months	0	0	0	0	0	0	1	0	0	0	0	22	0	0
Checked	Checked	Unchecked	HIV Negative	Food Security	Hispanic	Tobacco use in last 6 months	0	0	0	0	0	0	1	0	0	0	0	26	0	0
Checked	Unchecked	Unchecked	HIV Negative	Food Insecurity	Hispanic	Tobacco use in last 6 months	0	0	0	0	0	0	2	0	0	0	0	20	1	0
Checked	Unchecked	Unchecked	HIV Negative	Food Security	Hispanic	No any tobacco use in last 6 months	0	0	0	0	0	0	1	0	0	0	0	22	1	0
Checked	Unchecked	Unchecked	HIV Negative	Food Security	Black	No any tobacco use in last 6 months	0	0	0	0	0	0	1	0	0	0	0	26	1	0
Unchecked	Unchecked	Checked	HIV Positive	Food Security	Hispanic	Tobacco use in last 6 months	0	0	0	0	0	0	1	0	0	0	0	24	1	0
Checked	Unchecked	Checked	HIV Negative	Food Insecurity	Hispanic	Tobacco use in last 6 months	0	0	0	0	0	0	1	0	0	0	0	25	0	0
Checked	Unchecked	Checked	HIV Negative	Food Security	Hispanic	No any tobacco use in last 6 months	0	0	0	0	0	0	1	0	0	0	0	26	0	0
Unchecked	Unchecked	Unchecked	HIV Negative	Food Security	Mixed	No any tobacco use in last 6 months	0	0	0	0	0	0	3	0	0	0	0	24	0	0
Checked	Unchecked	Unchecked	HIV Negative	Food Insecurity	Hispanic		0	0	0	0	0	0	1	0	0	0	0	24	1	0
Checked	Unchecked	Unchecked	HIV Negative	Food Security	Black	No any tobacco use in last 6 months	0	0	0	0	0	0	1	0	0	0	0	25	0	0
Checked	Unchecked	Unchecked	HIV Negative	Food Security	Mixed	Tobacco use in last 6 months	0	0	0	0	0	0	1	0	0	0	0	23	1	1
Unchecked	Unchecked	Unchecked	HIV Negative	Food Insecurity	Black	No any tobacco use in last 6 months	0	0	0	0	0	0	1	0	0	0	0	25	0
Checked	Unchecked	Unchecked	HIV Negative	Food Security	Hispanic	No any tobacco use in last 6 months	0	0	0	0	0	0	1	0	0	0	0	26	0	0
Checked	Checked	Unchecked	HIV Negative	Food Security	Mixed	Tobacco use in last 6 months	0	0	0	0	0	0	1	0	0	0	0	27	1	1
Unchecked	Unchecked	Unchecked	HIV Positive	Food Security	Hispanic	No any tobacco use in last 6 months	0	0	0	0	0	0	1	0	0	0	0	24	0	0
Checked	Unchecked	Unchecked	HIV Negative	Food Insecurity	Mixed	Tobacco use in last 6 months	0	0	0	0	0	0	1	0	0	0	0	22	0	0
Checked	Checked	Checked	HIV Negative	Food Security	Black	No any tobacco use in last 6 months	0	0	0	0	0	0	1	0	0	0	0	25	0	0
Checked	Checked	Unchecked	HIV Negative	Food Security	Hispanic	Tobacco use in last 6 months	0	0	0	0	0	0	1	0	0	0	0	25	0	0
Checked	Unchecked	Checked	HIV Negative	Hunger	Black	Tobacco use in last 6 months	0	0	0	0	0	0	1	0	0	0	0	21	0	0
Unchecked	Unchecked	Unchecked	HIV Negative	Food Security	Mixed	Tobacco use in last 6 months	0	0	0	0	0	0	1	0	0	0	0	22	0	0
Checked	Unchecked	Unchecked	HIV Negative	Food Insecurity	Black	No any tobacco use in last 6 months	0	0	0	0	0	0	1	0	0	0	0	23	0	0
Unchecked	Unchecked	Unchecked	HIV Negative	Food Security	Black	No any tobacco use in last 6 months	0	0	0	0	0	0	1	0	0	0	0	25	0	0
Checked	Unchecked	Unchecked	HIV Negative	Food Insecurity	Black	No any tobacco use in last 6 months	0	0	0	0	0	0	2	0	0	0	0	22	0	0
Unchecked	Unchecked	Unchecked	HIV Positive	Food Security	Hispanic	No any tobacco use in last 6 months	0	0	0	0	0	0	1	0	0	0	0	22	1	0
Checked	Checked	Checked	HIV Negative	Food Security	Hispanic	Tobacco use in last 6 months	0	0	0	0	0	0	1	0	0	0	0	22	1	0
Unchecked	Unchecked	Unchecked	HIV Positive	Hunger	Hispanic	No any tobacco use in last 6 months	1	1	1	1	0	0	1	0	0	0	1	26	0	0
Checked	Checked	Checked	HIV Negative	Food Security	Hispanic	Tobacco use in last 6 months	0	0	0	0	0	0	2	0	0	0	0	23	1	1
Checked	Unchecked	Checked	HIV Negative	Food Insecurity	Black	Tobacco use in last 6 months	1	1	1	1	1	1	2	1	1	1	0	26	1	0
Checked	Unchecked	Checked	HIV Negative	Food Insecurity	Hispanic	No any tobacco use in last 6 months	0	0	0	0	0	0	1	0	0	0	0	25	1	0
Checked	Unchecked	Checked	HIV Negative	Food Security	Mixed	Tobacco use in last 6 months	0	1	0	0	0	0	2	0	0	0	1	24	1	0
Checked	Unchecked	Unchecked	HIV Negative	Food Security	Hispanic	No any tobacco use in last 6 months	0	0	0	0	0	0	1	0	0	0	0	26	0	0
Checked	Checked	Checked	HIV Negative	Food Security	Hispanic	No any tobacco use in last 6 months	0	0	0	0	0	0	1	0	0	0	0	24	1	0
Checked	Checked	Checked	HIV Positive	Food Security	Hispanic	Tobacco use in last 6 months	0	0	0	0	0	0	1	0	0	0	0	26	1	0
Checked	Checked	Checked	HIV Positive	Food Security	Hispanic	No any tobacco use in last 6 months	0	0	0	0	0	0	1	0	0	0	0	25	1	0
Unchecked	Unchecked	Unchecked	HIV Negative	Food Security	Hispanic	No any tobacco use in last 6 months	0	1	0	0	0	0	1	0	1	0	0	23	1	0
Checked	Unchecked	Unchecked	HIV Negative	Food Security	Hispanic	No any tobacco use in last 6 months	1	0	0	0	0	1	1	0	0	0	0	22	0	0
Checked	Checked	Unchecked	HIV Negative	Hunger	Black	Tobacco use in last 6 months	0	0	0	0	0	0	1	0	0	0	0	26	1	1
Checked	Checked	Checked	HIV Negative	Food Security	Mixed	No any tobacco use in last 6 months	0	0	0	0	0	0	1	0	0	0	0	23	0	0
Unchecked	Unchecked	Unchecked	HIV Positive	Food Security	Black	No any tobacco use in last 6 months	0	0	0	0	0	0	1	0	0	0	0	25	0	0
Checked	Unchecked	Checked	HIV Negative	Food Security	Black	No any tobacco use in last 6 months	0	0	0	0	0	0	1	0	0	0	0	23	1	0
Checked	Unchecked	Unchecked	HIV Positive	Hunger	Mixed	No any tobacco use in last 6 months	1	0	0	0	0	1	1	0	0	0	0	24	0	0
Unchecked	Unchecked	Unchecked	HIV Positive	Food Security	Mixed	Tobacco use in last 6 months	0	0	0	0	0	0	3	0	0	0	0	25	1	1
Checked	Unchecked	Unchecked	HIV Positive	Food Security	Black	No any tobacco use in last 6 months	0	0	0	0	0	0	2	0	0	0	0	24	1	0
Checked	Unchecked	Unchecked	HIV Negative	Food Security	Mixed	Tobacco use in last 6 months	0	0	0	0	0	0		0	0	0	0	26	0
Checked	Unchecked	Unchecked	HIV Negative	Food Insecurity	Black	No any tobacco use in last 6 months	0	0	0	0	0	0	1	0	0	0	0	24	0	0
Checked	Unchecked	Unchecked	HIV Negative	Food Security	Hispanic	Tobacco use in last 6 months	0	0	0	0	0	0	1	0	0	0	0	21	1	0
Unchecked	Unchecked	Unchecked	HIV Negative	Food Insecurity	Hispanic	No any tobacco use in last 6 months	0	0	0	0	0	0	2	0	0	0	0	26	0	0
Checked	Checked	Checked	HIV Negative	Hunger	Hispanic	Tobacco use in last 6 months	0	0	0	0	0	0	2	0	0	0	0	22	1	0
Unchecked	Unchecked	Unchecked	HIV Negative	Food Security	Hispanic	Tobacco use in last 6 months	0	1	0	0	0	0	1	0	1	0	0	24	0	0
Checked	Unchecked	Unchecked	HIV Negative	Food Security	Hispanic	No any tobacco use in last 6 months	0	0	0	0	0	0	1	0	0	0	0	27	1	0
Unchecked	Unchecked	Unchecked	HIV Negative	Hunger	Black	No any tobacco use in last 6 months	0	0	0	0	0	0	1	0	0	0	0	21	0	0
Checked	Unchecked	Checked	HIV Negative	Food Insecurity	Hispanic	Tobacco use in last 6 months	0	0	0	0	0	0	1	0	0	0	0	26	1	0
Checked	Unchecked	Unchecked	HIV Negative	Food Insecurity	Hispanic	Tobacco use in last 6 months	0	0	0	0	0	0	1	0	0	0	0	23	0	0
Checked	Unchecked	Unchecked	HIV Positive	Food Security	Hispanic	Tobacco use in last 6 months	0	0	0	0	0	0	1	0	0	0	0	26	1	1
Unchecked	Unchecked	Unchecked	HIV Negative	Food Security	Black	No any tobacco use in last 6 months	0	0	0	0	0	0	1	0	0	0	0	26	0	0
Checked	Unchecked	Unchecked	HIV Negative	Food Insecurity	Black	No any tobacco use in last 6 months	0	0	0	0	0	0	1	0	0	0	0	25	0	0
Unchecked	Unchecked	Unchecked	HIV Negative	Food Insecurity	Black	No any tobacco use in last 6 months	0	0	0	0	0	0	3	0	0	0	0	25	0	1
Checked	Checked	Checked	HIV Positive	Hunger	Black	Tobacco use in last 6 months	0	0	0	0	0	0	1	0	0	0	0	25	1	1
Checked	Unchecked	Checked	HIV Positive	Food Security	Mixed	No any tobacco use in last 6 months	0	0	0	0	0	0	1	0	0	0	0	26	1	0
Unchecked	Unchecked	Unchecked	HIV Positive	Food Security	Mixed	Tobacco use in last 6 months	0	0	0	0	0	0	2	0	0	0	0	22	0	0
Checked	Unchecked	Checked	HIV Negative	Hunger	Black	No any tobacco use in last 6 months	0	0	0	0	0	0	1	0	0	0	0	25	0	0
Checked	Checked	Checked	HIV Negative	Food Security	Hispanic	Tobacco use in last 6 months	0	0	0	0	0	0	1	0	0	0	0	23	0	0
Checked	Unchecked	Unchecked	HIV Negative	Food Insecurity	Black	No any tobacco use in last 6 months	0	0	0	0	0	0	1	0	0	0	0	26	0	0
Unchecked	Unchecked	Unchecked	HIV Negative	Food Security	Hispanic	No any tobacco use in last 6 months	0	0	0	0	0	0	1	0	0	0	0	24	0	0
Unchecked	Unchecked	Checked	HIV Positive	Food Security	Hispanic	No any tobacco use in last 6 months	0	0	0	0	0	0	1	0	0	0	0	21	1	0
Checked	Unchecked	Unchecked	HIV Negative	Food Security	Hispanic	No any tobacco use in last 6 months	0	0	0	0	0	0	2	0	0	0	0	25	1	1
Checked	Checked	Checked	HIV Negative	Food Insecurity	Hispanic	Tobacco use in last 6 months	0	0	0	0	0	0	1	0	0	0	0	26	1	1
Checked	Checked	Unchecked	HIV Negative	Hunger	Mixed	No any tobacco use in last 6 months	1	1	0	0	0	1	1	0	0	0	1	22	1	0
Checked	Unchecked	Unchecked	HIV Negative	Food Security	Black	Tobacco use in last 6 months	0	0	0	0	0	0	3	0	0	0	0	25	0	0
Unchecked	Unchecked	Unchecked	HIV Negative	Food Security	Hispanic	No any tobacco use in last 6 months	0	0	0	0	0	0	1	0	0	0	0	27	0	0
Unchecked	Unchecked	Unchecked	HIV Negative	Food Security	Mixed	No any tobacco use in last 6 months	0	0	0	0	0	0	1	0	0	0	0	22	0	0
Checked	Unchecked	Checked	HIV Negative	Food Security	Hispanic	Tobacco use in last 6 months	0	0	0	0	0	0	1	0	0	0	0	23	1	0
Checked	Checked	Checked	HIV Negative	Food Security	Hispanic	Tobacco use in last 6 months	1	0	1	0	0	0	1	0	0	0	0	22	1	0
Unchecked	Unchecked	Unchecked	HIV Negative	Food Security	Mixed	No any tobacco use in last 6 months	0	0	0	0	0	0	1	0	0	0	0	24	0	0
Unchecked	Unchecked	Unchecked	HIV Negative	Food Security	Hispanic	Tobacco use in last 6 months	0	0	0	0	0	0	1	0	0	0	0	20	0	1
Checked	Checked	Checked	HIV Positive	Food Security	Hispanic	No any tobacco use in last 6 months	0	1	0	0	0	0	1	1	1	0	0	23	1	1
Checked	Unchecked	Unchecked	HIV Positive	Food Security	Hispanic	No any tobacco use in last 6 months	0	0	0	0	0	0	2	0	0	0	0	25	1	0
Checked	Unchecked	Checked	HIV Negative	Food Security	Hispanic	Tobacco use in last 6 months	1	1	1	1	0	1	2	1	1	0	0	20	1	0
Checked	Checked	Checked	HIV Negative	Food Security	Hispanic	Tobacco use in last 6 months	1	1	1	1	1	0	1	1	1	1	1	23	1	0
Checked	Unchecked	Unchecked	HIV Negative	Food Security	Mixed	Tobacco use in last 6 months	1	1	1	0	0	0	1	1	1	0	1	26	1	0
Checked	Unchecked	Checked	HIV Negative	Food Security	Hispanic	No any tobacco use in last 6 months	1	1	0	0	0	1	1	0	0	0	1	25	0	0
Checked	Unchecked	Unchecked	HIV Positive	Hunger	Mixed	No any tobacco use in last 6 months	0	0	0	0	0	0	1	0	0	0	0	24	0	0
Unchecked	Unchecked	Unchecked	HIV Negative	Food Security	Mixed	No any tobacco use in last 6 months	0	0	0	0	0	0	1	0	0	0	0	27	0	1
Unchecked	Unchecked	Checked	HIV Positive	Food Security	Hispanic	No any tobacco use in last 6 months	0	0	0	0	0	0	1	0	0	0	0	24	1	0
Checked	Unchecked	Checked	HIV Negative	Food Security	Hispanic	Tobacco use in last 6 months	1	0	0	1	0	0	1	0	0	0	0	26	0	1
Checked	Unchecked	Checked	HIV Negative	Hunger	Hispanic	Tobacco use in last 6 months	1	1	1	1	1	1	1	0	1	0	1	21	1	0
Unchecked	Unchecked	Unchecked	HIV Negative	Food Security	Hispanic	No any tobacco use in last 6 months	0	0	0	0	0	0	1	0	0	0	0	23	0	0
Checked	Unchecked	Checked	HIV Positive	Hunger	Hispanic	Tobacco use in last 6 months	0	0	0	0	0	0	1	0	0	0	0	23	1	0
Unchecked	Unchecked	Unchecked	HIV Negative	Food Security	Mixed	Tobacco use in last 6 months	0	0	0	0	0	0	1	0	0	0	0	24	0	0
Unchecked	Unchecked	Unchecked	HIV Negative	Hunger	Mixed	No any tobacco use in last 6 months	0	0	0	0	0	0	2	0	0	0	0	27	0	1
Checked	Unchecked	Checked	HIV Negative	Food Insecurity	Hispanic	No any tobacco use in last 6 months	1	0	1	1	0	0	1	0	0	0	0	25	0	0
Checked	Unchecked	Checked	HIV Negative	Hunger	Black	No any tobacco use in last 6 months	0	0	0	0	0	0	2	0	0	0	0	27	0	0
Unchecked	Unchecked	Unchecked	HIV Negative	Food Security	Hispanic	No any tobacco use in last 6 months	0	0	0	0	0	0	3	0	0	0	0	24	0	0
Checked	Unchecked	Unchecked	HIV Negative	Food Security	Mixed	Tobacco use in last 6 months	0	0	0	0	0	0	1	0	0	0	0	27	1	0
Checked	Unchecked	Unchecked	HIV Negative	Food Security	Hispanic	No any tobacco use in last 6 months	0	0	0	0	0	0	1	0	0	0	0	22	1	0
Unchecked	Unchecked	Unchecked	HIV Negative	Food Security	Hispanic	Tobacco use in last 6 months	0	0	0	0	0	0	1	0	0	0	0	25	0	0
Checked	Checked	Unchecked	HIV Negative	Food Security	Hispanic	No any tobacco use in last 6 months	0	0	0	0	0	0	1	0	0	0	0	24	1	0
Checked	Checked	Unchecked	HIV Negative	Food Insecurity	Hispanic	No any tobacco use in last 6 months	0	0	0	0	0	0	1	0	0	0	0	22	1	1
Unchecked	Unchecked	Unchecked	HIV Negative	Food Security	Hispanic	Tobacco use in last 6 months	0	0	0	0	0	0	1	0	0	0	0	26	1	0
Unchecked	Unchecked	Unchecked	HIV Negative	Food Security	Black		1	0	0	0	0	1	1	0	0	0	0	26	1	0
Checked	Checked	Unchecked	HIV Negative	Food Security	Mixed	Tobacco use in last 6 months	1	0	0	0	1	0	1	0	0	0	0	25	0	1
Checked	Unchecked	Unchecked	HIV Negative	Food Security	Mixed	No any tobacco use in last 6 months	0	0	0	0	0	0	1	0	0	0	0	25	0	1
Checked	Unchecked	Unchecked	HIV Negative	Hunger	Hispanic	No any tobacco use in last 6 months	0	0	0	0	0	0	3	0	0	0	0	23	0	1
Unchecked	Unchecked	Unchecked	HIV Negative	Food Security	Hispanic	Tobacco use in last 6 months	1	0	0	0	1	1	1	0	0	0	0	25	1	0
Unchecked	Unchecked	Unchecked	HIV Negative	Food Security	Hispanic	No any tobacco use in last 6 months	0	0	0	0	0	0	1	0	0	0	0	24	0	0
Unchecked	Unchecked	Unchecked	HIV Negative	Food Security	Black	No any tobacco use in last 6 months	0	0	0	0	0	0	1	0	0	0	0	24	0	0
Checked	Unchecked	Checked	HIV Negative	Food Security	Hispanic	Tobacco use in last 6 months	1	0	0	0	0	1	1	0	0	0	0	24	1	0
Checked	Unchecked	Unchecked	HIV Negative	Food Security	Hispanic	Tobacco use in last 6 months	0	0	0	0	0	0	1	0	0	0	0	20	1	0
Unchecked	Unchecked	Unchecked	HIV Negative	Food Security	Hispanic	Tobacco use in last 6 months	1	0	1	0	0	0	1	0	0	0	0	26	0	0
Checked	Unchecked	Unchecked	HIV Negative	Food Security	Hispanic	No any tobacco use in last 6 months	0	0	0	0	0	0	1	0	0	0	0	26	0	0
Checked	Unchecked	Unchecked	HIV Positive	Food Security	Hispanic	Tobacco use in last 6 months	0	0	0	0	0	0	1	0	0	0	0	26	0	0
Checked	Unchecked	Unchecked	HIV Negative	Food Security	Hispanic	Tobacco use in last 6 months	0	0	0	0	0	0	2	0	0	0	0	24	1	1
Unchecked	Unchecked	Unchecked	HIV Negative	Food Insecurity	Hispanic	No any tobacco use in last 6 months	1	1	1	1	0	0	1	1	1	1	0	27	0	1
Checked	Unchecked	Unchecked	HIV Negative	Food Security	Black	No any tobacco use in last 6 months	0	0	0	0	0	0	3	0	0	0	0	27	0
Checked	Unchecked	Unchecked	HIV Negative	Food Security	Hispanic	No any tobacco use in last 6 months	0	0	0	0	0	0	1	0	0	0	0	20	1	0
Checked	Unchecked	Unchecked	HIV Negative	Hunger	Hispanic	No any tobacco use in last 6 months	0	0	0	0	0	0	1	0	0	0	0	23	1	1
Unchecked	Unchecked	Unchecked	HIV Negative	Food Security	Hispanic	No any tobacco use in last 6 months	0	0	0	0	0	0	1	0	0	0	0	25	0	0
Checked	Unchecked	Checked	HIV Negative	Food Security	Mixed	No any tobacco use in last 6 months	0	0	0	0	0	0	3	0	0	0	0	26	0	0
Unchecked	Unchecked	Unchecked	HIV Negative	Food Security	Hispanic	No any tobacco use in last 6 months	0	0	0	0	0	0	1	0	0	0	0	19	0	1
Unchecked	Unchecked	Unchecked	HIV Negative	Food Security	Hispanic	No any tobacco use in last 6 months	0	0	0	0	0	0	1	0	0	0	0	24	0	1
Checked	Unchecked	Unchecked	HIV Negative	Food Security	Hispanic	Tobacco use in last 6 months	1	0	0	0	0	1	2	0	0	0	0	25	1	0
Unchecked	Unchecked	Unchecked	HIV Negative	Food Security	Hispanic	No any tobacco use in last 6 months	0	0	0	0	0	0	1	0	0	0	0	20	1	0
Checked	Checked	Checked	HIV Negative	Food Security	Black	No any tobacco use in last 6 months	0	0	0	0	0	0	1	0	0	0	0	25	1	0
Checked	Checked	Unchecked	HIV Negative	Food Security	Black	Tobacco use in last 6 months	0	0	0	0	0	0	1	0	0	0	0	25	1	0
Unchecked	Unchecked	Unchecked	HIV Negative	Food Security	Hispanic	Tobacco use in last 6 months	0	0	0	0	0	0	1	0	0	0	0	26	1	1
Checked	Unchecked	Unchecked	HIV Negative	Food Security	Hispanic	No any tobacco use in last 6 months	0	0	0	0	0	0	1	0	0	0	0	22	0	0
Unchecked	Unchecked	Unchecked	HIV Positive	Food Security	Hispanic	No any tobacco use in last 6 months	0	0	0	0	0	0	2	0	0	0	0	22	0	0
Unchecked	Unchecked	Unchecked	HIV Positive	Food Security	Hispanic	No any tobacco use in last 6 months	0	0	0	0	0	0	1	0	0	0	0	25	0	0
Checked	Unchecked	Unchecked	HIV Negative	Food Security	Hispanic	No any tobacco use in last 6 months	0	0	0	0	0	0	1	0	0	0	0	24	0	0
Checked	Unchecked	Unchecked	HIV Positive	Food Security	Hispanic	Tobacco use in last 6 months	0	0	0	0	0	0	1	0	0	0	0	26	1	0
Checked	Unchecked	Unchecked	HIV Negative	Food Insecurity	Black	No any tobacco use in last 6 months	0	0	0	0	0	0	1	0	0	0	0	22	1	0
Checked	Unchecked	Unchecked	HIV Negative	Food Security	Hispanic	No any tobacco use in last 6 months	1	1	1	0	0	0	1	1	0	0	0	19	0	0
Checked	Unchecked	Unchecked	HIV Negative	Hunger	Hispanic	Tobacco use in last 6 months	1	0	0	0	1	0	1	0	0	0	0	26	1	0
Unchecked	Unchecked	Unchecked	HIV Negative	Food Security	Hispanic	No any tobacco use in last 6 months	1	0	0	0	0	1	1	0	0	0	0	26	0	0
Unchecked	Unchecked	Unchecked	HIV Negative	Hunger	Hispanic	No any tobacco use in last 6 months	1	0	0	1	0	0	1	0	0	0	0	24	0	0
Unchecked	Unchecked	Unchecked	HIV Negative	Food Security	Mixed	No any tobacco use in last 6 months	0	0	0	0	0	0	1	0	0	0	0	25	0	0
